# Supplementary material for: Combined miRNA transcriptome and proteome analysis of extracellular vesicles in urine and blood from the Pompe mouse model
Source: Ann Med. 2024 Oct 24;56(1):2402503. doi: 10.1080/07853890.2024.2402503 (PMC11504521; doi:10.1080/07853890.2024.2402503)
Supplement: Supplemental Material [file IANN_A_2402503_SM4827.zip]

Archive with 3 entries (2 files):
- Suppl_Mat tables/
- Suppl_Mat tables/SupplementaryTableLegends_Final.docx
- Suppl_Mat tables/SupplementaryTable_Final.xlsx
