# Supplementary material for: Combined miRNA transcriptome and proteome analysis of extracellular vesicles in urine and blood from the Pompe mouse model
Source: Ann Med. 2024 Oct 24;56(1):2402503. doi: 10.1080/07853890.2024.2402503 (PMC11504521; doi:10.1080/07853890.2024.2402503)
Supplement: Supplemental Material [file IANN_A_2402503_SM4827.zip › Suppl_Mat tables/SupplementaryTable_Final.xlsx]

## Sheet: TableS1_protein_serumFCvsWT
Accession	description	KOvsWT_FC	GTvsWT_FC	LCvsWT_FC
Q3TF14	Adenosylhomocysteinase	37.349	4.48514	5.91327
Q5FWB7	Fructose-bisphosphate aldolase	28.6726	7.21956	4.42715
Q3V2E0	Peptidase S1 domain-containing protein	25.8007	0.494435	0.557457
Q8C196	Carbamoyl-phosphate synthase [ammonia], mitochondrial	25.1325	7.48518	4.02474
P23492	Purine nucleoside phosphorylase	24.0417	1.08008	1.44529
P10649	Glutathione S-transferase Mu 1	22.4925	4.17849	3.86485
A0A2P9DUN6	Serpina1 DOM-7	21.915	2.55256	1.75383
O35490	Betaine--homocysteine S-methyltransferase 1	19.3551	5.38165	17.1639
A0A0R4J1N7	Ankyrin-1	17.0093	0.502255	0.850104
Q3T9M7	TGc domain-containing protein	15.5772	0.0729851	0.878385
Q542P4	55 kDa erythrocyte membrane protein	14.8624	0.258342	0.823962
Q4FJL0	Rab10	13.2267	1.14869	1.18444
Q8VCE0	Sodium/potassium-transporting ATPase subunit alpha	13.0191	5.61625	4.36762
Q9WVJ3	Carboxypeptidase Q	12.9642	10.063	9.79225
Q91X83	S-adenosylmethionine synthase isoform type-1	12.4151	2.16635	1.85632
P47738	Aldehyde dehydrogenase, mitochondrial	12.1205	1.97622	1.84877
Q9EQF2	Kell blood group glycoprotein homolog	12.1084	0.278124	0.53397
Q3U6S1	Vimentin	11.0958	2.05322	3.26282
P54116	Stomatin	10.9731	0.0286114	0.0954218
D3Z5G7	Carboxylic ester hydrolase	10.0696	1.51648	1.32707
Q91X70	Complement component 6	0.0886864	0.369662	0.419218
Q542C2	Coagulation factor VII	0.0833323	0.6759	1.10454
P01632	Ig kappa chain V-I region S107A	0.0722444	0.134865	0.473134
Q61805	Lipopolysaccharide-binding protein	0.0721475	1.02618	1.43213
D3YZ61	Complement C1q tumor necrosis factor-related protein 3	0.0713389	0.514259	0.426032
Q9JL79	Anti-myosin immunoglobulin heavy chain variable region (Fragment)	0.0681698	0.677767	0.524945
P40936	Indolethylamine N-methyltransferase	0.0600123	0.523457	0.800331
P70441	Na(+)/H(+) exchange regulatory cofactor NHE-RF1	0.0446346	0.0767939	0.0747159
A0A0B4J1J0	Immunoglobulin kappa variable 4-50 (Fragment)	0.0278022	1.67448	1.53222
Q924Q3	VH186.2-D-J-C mu protein (Fragment)	0.0140995	0.0776007	0.384752

## Sheet: TableS2_protein_urineFCvsWT
Accession	brief_desc	KOvsWT_FC	GTvsWT_FC	LCvsWT_FC
Q7TQM2	ScFv 6H8 protein (Fragment)	13.3483	1.52989	1.21685
A0A1W2P788	alpha-1,2-Mannosidase (Fragment)	6.07288	2.16469	4.00608
P01642	Ig kappa chain V-V region L7 (Fragment)	5.97447	2.10006	1.09785
Q9Z1R3	Apolipoprotein M	4.19917	3.35504	2.41484
Q0PD63	Ras-related protein Rab-3	3.97018	11.3765	3.14227
E0CZ58	Proteoglycan 4	3.29088	0.926218	0.799729
Q5SSE9	ATP-binding cassette sub-family A member 13	3.15137	3.78417	2.81027
Q60963	Platelet-activating factor acetylhydrolase	3.13415	1.49779	0.799144
Q544F6	Cotl1 protein	0.371222	0.517084	1.21476
Q7TPR4	Alpha-actinin-1	0.34532	0.537658	1.35137
P28293	Cathepsin G	0.326492	0.57859	1.10306
O88593	Peptidoglycan recognition protein 1	0.299127	0.564661	0.996107
P40142	Transketolase	0.290501	0.397147	1.16684
P11672	Neutrophil gelatinase-associated lipocalin	0.271087	1.41067	1.70014
Q3TJX0	Lymphocyte cytosolic protein 1	0.244052	0.381778	1.1367
A2AV72	Major urinary protein 2	0.238332	0.723776	0.592966
P24472	Glutathione S-transferase A4	0.234773	0.327879	1.03682
Q9WVA4	Transgelin-2	0.216627	0.468536	0.955205
Q543F3	Calponin	0.211786	0.325208	1.94876
A0A1B0GR11	Transaldolase	0.201086	0.524043	1.57981
A0A140T8M4	Immunoglobulin kappa variable 8-19	0.198247	0.618892	1.41793
Q3UP87	Neutrophil elastase	0.190749	0.281566	0.795156
O35744	Chitinase-like protein 3	0.176312	0.483936	1.03885
P31725	Protein S100-A9	0.164354	0.422247	0.819973
O09131	Glutathione S-transferase omega-1	0.14913	0.56173	1.09805
Q61362	Chitinase-3-like protein 1	0.133642	0.303018	1.02539
P40124	Adenylyl cyclase-associated protein 1	0.121281	0.425626	2.41
Q3TGW0	Actin-related protein 3	0.10996	0.553521	0.982285
G5E924	Heterogeneous nuclear ribonucleoprotein L (Fragment)	0.060989	0.227179	0.685782
P47738	Aldehyde dehydrogenase, mitochondrial	0.0586224	0.192598	1.22153
Q61176	Arginase-1	0.0542664	1.12884	2.42734
P17879	Heat shock 70 kDa protein 1B	0.0510553	0.996735	1.78893

## Sheet: TableS3_protein_serum_FCvsLC
Accession	brief_desc	adj.Pval_KOvsLC	KOvsLC_FC	GTvsLC_FC	WTvsLC_FC
P18572	Basigin	1.73507e-06	728.31	NA	133.681
Q02013	Aquaporin-1	1.73507e-06	726.962	5.1676	96.3052
P04919	Band 3 anion transport protein	1.73507e-06	182.576	1.27604	45.0305
P54116	Stomatin	0.000149508	119.729	0.333076	11.936
A2A841	Protein 4.1	0.0016657	104.882	0.576937	14.2086
A0A5F8MPN8	Malate dehydrogenase	0.000123538	86.8296	1.6365	8.85652
E9PY39	Predicted gene 20431	0.000260714	71.3504	48.4233	53.6881
G3X8X3	Large neutral amino acids transporter small subunit 3	0.00149803	65.6755	0.334759	6.98153
Q0PD67	Rab1A	0.00528211	54.8453	1.81849	6.41004
P16015	Carbonic anhydrase 3	0.00200803	54.8068	0.89412	1.4388
Q3V2E0	Peptidase S1 domain-containing protein	4.55e-05	46.8857	0.946418	2.27066
Q8VHL0	Urea transporter 1	0.00245549	43.5103	5.82776	3.84073
Q544N9	Monocarboxylate transporter 1	0.000123538	36.3617	0.0234673	5.06035
Q3TLP8	Ras-related C3 botulinum toxin substrate 1	4.55e-05	32.8885	1.45797	6.13335
P15327	Bisphosphoglycerate mutase	0.00682486	30.7946	5.26525	2.86333
Q54AH9	Beta-2-globin (Fragment)	3.1899e-06	28.8123	1.69015	6.43382
Q3UGX2	Spectrin beta chain	0.00576761	24.7827	1.01479	2.54384
Q61171	Peroxiredoxin-2	6.00681e-06	24.6455	1.28127	3.05727
Q9EQF2	Kell blood group glycoprotein homolog	0.00424171	23.6248	0.539774	2.3374
Q9CWS5	GLOBIN domain-containing protein	3.1899e-06	23.4247	1.51269	4.92008
P30681	High mobility group protein B2	4.90413e-05	20.823	2.62517	5.40677
P62983	Ubiquitin-40S ribosomal protein S27a	0.000147474	20.3786	0.870219	3.33136
P08228	Superoxide dismutase [Cu-Zn]	0.00218173	19.8696	1.82463	2.3034
A0A0R4J1N7	Ankyrin-1	0.00224258	19.4017	0.616133	1.24218
Q9ERL7	Glia maturation factor gamma	0.00142769	18.6066	1.3849	14.0564
Q3T9M7	TGc domain-containing protein	0.00603739	18.4769	0.0767219	1.36239
Q542P4	55 kDa erythrocyte membrane protein	0.00528211	18.0325	0.337102	1.33807
Q9QUI0	Transforming protein RhoA	0.0039706	17.7946	1.92619	2.73994
A8DUP7	Beta-globin	3.31372e-06	17.6557	2.0149	5.02728
P23492	Purine nucleoside phosphorylase	0.000132712	16.8207	0.809651	0.76856
Q01853	Transitional endoplasmic reticulum ATPase	3.31372e-06	16.6384	1.63811	12.1823
Q52L50	RAS related protein 1b	0.00204642	16.579	2.22611	2.93051
O08709	Peroxiredoxin-6	0.00173516	14.9133	1.43488	2.8082
P00920	Carbonic anhydrase 2	9.27454e-05	14.1868	1.96876	2.14418
Q3UDY1	Aldo_ket_red domain-containing protein	0.00107155	12.8363	0.772297	1.68699
A0A2P9DUN6	Serpina1 DOM-7	0.000137699	12.3375	1.55332	0.65737
Q3TE63	Peptidyl-prolyl cis-trans isomerase	0.000678284	11.3226	0.929502	2.28616
P10639	Thioredoxin	0.00200803	11.2956	NA	0.834952
P18760	Cofilin-1	0.00206701	11.2469	1.2327	1.97224
Q4FJL0	Rab10	9.31517e-05	11.0352	1.0201	1.03139
Q9CR35	Chymotrypsinogen B	0.000382067	10.7314	0.155492	0.383393
A0A0R4J131	Biotinidase	0.00386495	10.4604	21.4064	1.02767
P05208	Chymotrypsin-like elastase family member 2A	0.000555513	10.0935	3.39618	5.52632
A0A0R4J0I1	Serine protease inhibitor A3K	0.000118598	9.35262	2.19746	2.37278
B2RPR7	Integrin alpha 2b	0.00339766	9.34934	3.24583	3.41785
P15947	Kallikrein-1	0.0030601	9.26064	2.16754	1.489
Q3UII2	Tetraspanin	0.00165009	9.17066	6.95997	1.243
Q0P635	Receptor protein-tyrosine kinase	0.00228478	8.8137	3.52502	1.36259
P29533	Vascular cell adhesion protein 1	0.0067162	8.40514	3.86122	1.72798
Q06770	Corticosteroid-binding globulin	0.000260714	8.21724	1.37561	1.75394
Q8VD07	Pro-epidermal growth factor	0.000183371	7.94858	1.67279	1.18511
Q64726	Zinc-alpha-2-glycoprotein	0.000881372	7.92223	1.98999	1.61815
Q91X79	Chymotrypsin-like elastase family member 1	0.0011392	7.79501	2.23808	1.4457
P07310	Creatine kinase M-type	0.00849013	7.6703	1.04064	NA
P48036	Annexin A5	0.00638521	7.52065	0.444254	1.61485
O35930	Platelet glycoprotein Ib alpha chain	0.00349808	7.39504	2.04762	1.41039
D1FNM9	Calcium-transporting ATPase	0.00303114	7.27362	1.02017	0.917471
P52480	Pyruvate kinase PKM	8.39933e-05	7.13995	4.84297	0.802558
P51885	Lumican	0.000678284	6.70921	1.47561	1.03249
Q3TF14	Adenosylhomocysteinase	0.00322588	6.65516	0.875398	0.20707
P63017	Heat shock cognate 71 kDa protein	0.00052987	6.62281	1.44634	1.40404
P47738	Aldehyde dehydrogenase, mitochondrial	0.00464473	6.29924	0.948913	0.526075
Q3UBP6	ACTB protein	0.000678284	6.23731	1.20212	1.1914
P24270	Catalase	0.000118598	6.06243	0.838736	3.79399
L7MUC7	Major urinary protein 7 (Fragment)	0.00414907	5.90311	0.560852	1.60529
O54890	Integrin beta-3	0.00200803	5.57814	1.78229	2.37008
O89020	Afamin	0.000408831	5.44132	1.83869	1.1129
P52760	2-iminobutanoate/2-iminopropanoate deaminase	0.00767036	5.40682	4.3375	NA
P61028	Ras-related protein Rab-8B	0.00510396	5.31536	1.63032	1.62399
P23953	Carboxylesterase 1C	0.000137699	5.29211	1.49694	1.78976
Q91X83	S-adenosylmethionine synthase isoform type-1	0.00151532	5.24196	0.774907	0.323215
Q3V2X3	Interleukin-1 receptor accessory protein	0.00316293	5.21444	2.08339	1.21007
Q545J3	HGF activator	0.00224258	4.93952	2.02816	0.869832
K7U695	IgA heavy chain variable region (Fragment)	0.00932026	4.84227	1.10861	1.04505
O70570	Polymeric immunoglobulin receptor	0.00245549	4.63445	1.9056	8.20931
A0A1B0GSX0	L-lactate dehydrogenase	0.00341628	4.60539	0.971434	0.858138
P40240	CD9 antigen	0.00182102	4.40672	1.85536	3.65549
Q8VC96	Inhibitor of carbonic anhydrase-like	0.00537242	4.37729	2.36966	0.979092
P15105	Glutamine synthetase	0.00120269	4.29116	0.887099	1.89499
Q80YC5	Coagulation factor XII	0.0026905	4.17282	1.33809	1.45313
Q3TVK3	Aspartyl aminopeptidase	0.00998286	4.117	0.694283	2.64847
Q91XL1	Leucine-rich HEV glycoprotein	0.00173516	4.04683	1.74085	0.776737
Q8C338	Isocitrate dehydrogenase [NADP]	0.00464473	4.01784	0.840668	0.711668
Q8BH35	Complement component C8 beta chain	0.00208844	0.244167	0.910031	1.45845
P99026	Proteasome subunit beta type-4	0.00404204	0.24184	0.65186	1.49535
E9Q414	Apolipoprotein B-100	0.000849634	0.239732	0.711153	1.90488
P08226	Apolipoprotein E	0.00142769	0.237756	0.756858	1.19882
K7T9A5	IgM heavy chain variable region (Fragment)	0.00194566	0.227913	1.50416	0.85335
I6L9E1	Immunoglobulin kappa light chain-like	0.00356905	0.221326	0.929845	1.22165
P01789	Ig heavy chain V region M603	0.000408831	0.214758	0.776575	1.64017
P18527	Ig heavy chain V region 914	0.00339766	0.212513	0.648216	0.566885
A0A2I3BRQ1	Expressed sequence AI182371	0.00107155	0.210976	0.9071	0.444445
P01660	Ig kappa chain V-III region PC 3741/TEPC 111	0.00379188	0.204604	0.641488	0.855002
Q3TCF1	Fibronectin	0.000483763	0.202379	0.987818	1.68509
A0A140T8P2	Immunoglobulin kappa variable 6-20 (Fragment)	0.00576761	0.199566	1.06997	1.29704
P14824	Annexin A6	0.00735518	0.19617	2.01354	NA
A0A140T8P1	Immunoglobulin kappa variable 6-14 (Fragment)	0.00351701	0.194963	1.61149	0.502587
P27656	Hepatic triacylglycerol lipase	0.00477811	0.184725	0.716286	0.520192
A0A075B5T5	Immunoglobulin heavy variable V1-5	0.00303114	0.184386	0.552774	0.747586
A0A075B5Y2	Immunoglobulin heavy variable 1-75 (Fragment)	0.00176219	0.170629	1.73647	1.70864
P01630	Ig kappa chain V-II region 7S34.1	0.00175132	0.167048	0.625433	1.3201
Q5R3X8	CH2-domain (Fragment)	2.01178e-05	0.165874	0.777936	0.495417
Q07235	Glia-derived nexin	0.000362883	0.160613	0.644622	0.878694
A0A0G2JFN9	Immunoglobulin heavy variable V1-67 (Fragment)	0.000881372	0.159021	0.676162	0.917931
A0A068BIT8	Proteasome subunit beta	0.0047805	0.158629	1.229	1.44659
A0A075B5R6	Immunoglobulin heavy variable 11-1 (Fragment)	0.00264506	0.157855	0.51921	0.972323
Q811U5	Anti-human Fc gamma receptor III 3G8 gamma heavy chain variable region (Fragment)	0.000118598	0.156208	0.572525	0.572213
A0A0A6YWN3	Immunoglobulin heavy variable 13-2 (Fragment)	0.00270587	0.154478	1.35895	0.934219
A0A075B5Q2	Immunoglobulin heavy variable 5-9 (Fragment)	0.000514708	0.149426	1.13288	0.922986
O88200	C-type lectin domain family 11 member A	0.00404204	0.146717	0.647012	1.05576
A0A075B5V8	Immunoglobulin heavy variable 1-47	0.00129313	0.14462	0.664224	0.831659
A0A0M4KM70	Monoclonal 11D8 anti-human butyrylcholinesterase (BChE) heavy chain	0.00245549	0.135457	1.2805	0.489364
Q8BPB5	EGF-containing fibulin-like extracellular matrix protein 1	0.00036542	0.133304	0.665489	1.23181
Q62009	Periostin	0.00571105	0.129883	1.0794	0.558266
O88968	Transcobalamin-2	4.90413e-05	0.127305	0.879589	0.682
A0A140T8N4	Immunoglobulin kappa variable 5-37 (Fragment)	0.000657113	0.122424	1.46819	0.66862
P97384	Annexin A11	0.00208844	0.116955	0.847322	0.77043
Q9JL80	Anti-myosin immunoglobulin light chain variable region (Fragment)	0.0054028	0.116022	0.701176	1.17645
K7TH26	IgM heavy chain variable region (Fragment)	0.0011392	0.115276	1.09402	1.12046
P55065	Phospholipid transfer protein	0.000475105	0.113067	0.882774	0.457495
Q60963	Platelet-activating factor acetylhydrolase	0.000862251	0.105289	1.38635	0.580573
Q0VBA8	Urokinase-type plasminogen activator	0.00240875	0.104816	0.761847	2.94576
A0A075B5L3	Immunoglobulin kappa chain variable 4-90 (Fragment)	0.000136609	0.0939486	0.302496	0.174709
Q5M9P3	40S ribosomal protein S19 (Fragment)	0.00659305	0.0895778	1.59293	NA
Q542C2	Coagulation factor VII	0.000377953	0.0782762	0.652155	0.963857
P06801	NADP-dependent malic enzyme	0.00208844	0.0597642	0.961935	0.435846
Q61805	Lipopolysaccharide-binding protein	0.00114527	0.0570297	0.759771	0.753439
P97351	40S ribosomal protein S3a	0.00218173	0.0565736	0.775565	NA
P07743	BPI fold-containing family A member 2	0.000203255	0.0505288	0.956051	0.210195
B2RUJ7	Xanthine dehydrogenase/oxidase	0.00804925	0.0427702	1.07426	0.300653
A0A0B4J1J0	Immunoglobulin kappa variable 4-50 (Fragment)	0.00528211	0.0172199	1.16039	0.680342

## Sheet: TableS4_protein_urine_FCvsLC
Accession	brief_desc	adj.Pval_KOvsLC	KOvsLC_FC	GTvsLC_FC	WTvsLC_FC
B0V388	Novel member of the major urinary protein (Mup) gene family	0.000918085	29.8229	7.53284	26.0182
A0A075B5K2	Immunoglobulin kappa chain variable 9-124	0.00501823	13.2811	4.61376	1.82824
Q7TQM2	ScFv 6H8 protein (Fragment)	0.00242158	7.76273	1.18837	0.606507
Q5F2I8	Gamma heavy chain variable region (Fragment)	0.00906435	4.16945	1.35834	1.82748
B7STB7	Annexin	0.00689478	0.249172	0.396518	0.781108
P62806	Histone H4	0.00380123	0.249057	0.274862	0.298732
P55284	Cadherin-5	0.00528643	0.244402	0.447418	0.935835
Q8VCU2	Phosphatidylinositol-glycan-specific phospholipase D	0.00621791	0.241756	0.468065	0.699259
Q9QUI0	Transforming protein RhoA	0.00144302	0.240399	0.456819	0.555057
Q80ZI9	WD repeat domain 1 (Fragment)	0.00246053	0.238648	0.56428	0.529152
P19157	Glutathione S-transferase P 1	0.00151297	0.235066	0.417353	0.32389
Q497I3	Fatty acid binding protein 5, epidermal	0.00242158	0.225037	0.427625	0.547618
Q544F6	Cotl1 protein	0.00144302	0.222817	0.402754	0.682195
B8JJN0	Complement factor B	0.00144302	0.218709	0.637063	0.259659
O88593	Peptidoglycan recognition protein 1	0.00144302	0.211131	0.526562	0.802092
P28293	Cathepsin G	0.00141935	0.203981	0.468796	0.703953
O08692	Neutrophilic granule protein	0.00224451	0.202714	0.429451	0.597209
Q3TZ97	CAP18_C domain-containing protein	0.00233158	0.202218	0.248514	0.742668
Q3UP47	Complement factor D	0.00166591	0.200067	1.07812	0.163751
P15864	Histone H1.2	0.00481357	0.191059	0.183346	0.344182
P40142	Transketolase	0.00144302	0.187992	0.318634	0.69437
Q62261	Spectrin beta chain, non-erythrocytic 1	0.00746723	0.183527	1.55034	0.264456
Q7TPR4	Alpha-actinin-1	0.00144302	0.17634	0.370299	0.567794
P16110	Galectin-3	0.00189928	0.16541	0.302178	0.529016
Q3TJX0	Lymphocyte cytosolic protein 1	0.00151297	0.163956	0.312885	0.730254
Q9CVB6	Actin-related protein 2/3 complex subunit 2	0.0037523	0.161349	0.516442	0.486316
Q20BD0	Heterogeneous nuclear ribonucleoprotein A/B	0.00408769	0.16055	0.542334	0.670373
Q3UP87	Neutrophil elastase	0.00144302	0.160094	0.327455	0.978152
P24472	Glutathione S-transferase A4	0.00144302	0.159103	0.287913	0.741658
P11247	Myeloperoxidase	0.00592567	0.158904	0.370422	0.790928
Q9WVA4	Transgelin-2	0.00105808	0.155005	0.44638	0.826517
P31725	Protein S100-A9	0.00144302	0.154801	0.51369	1.05308
X5J5T7	IgM heavy chain VDJ region (Fragment)	0.00334916	0.153457	0.387184	0.623309
Q8VDD5	Myosin-9	0.00454407	0.153386	0.39074	0.430952
P01027	Complement C3	0.00644382	0.151661	0.57049	0.42783
Q545N7	Creatine kinase	0.00144302	0.141668	0.272831	0.333126
Q99LX0	Parkinson disease protein 7 homolog	0.00262378	0.141053	0.51165	0.158384
P30681	High mobility group protein B2	0.00296399	0.14081	0.208957	0.69464
A0A1L1SV25	Alpha-actinin-4	0.00677751	0.138463	0.336837	0.409203
P09103	Protein disulfide-isomerase	0.00368052	0.131837	0.335741	0.399374
Q543N3	LIM and SH3 domain protein 1	0.00797545	0.128635	0.365031	0.734093
Q3T9L1	Coronin	0.00166591	0.126425	0.32349	0.421738
Q9D7Z6	Calcium-activated chloride channel regulator 1	0.00109011	0.12637	1.48808	0.269947
O35744	Chitinase-like protein 3	0.000918085	0.122787	0.417795	0.764137
P43274	Histone H1.4	0.00224451	0.115933	0.261456	0.536621
P11672	Neutrophil gelatinase-associated lipocalin	0.00109011	0.11322	0.704403	0.420152
B7XGA6	Alkaline phosphatase	0.00717632	0.108401	0.907734	0.450382
E9PYN9	Amine oxidase	0.00408769	0.108304	0.54477	0.125107
Q3UAG2	6-phosphogluconate dehydrogenase, decarboxylating	0.00380123	0.103329	0.444912	0.651934
O35639	Annexin A3	0.00144302	0.103078	0.257298	0.434188
Q5YLW3	40S ribosomal protein S3	0.00398027	0.101729	0.889657	0.552876
O09131	Glutathione S-transferase omega-1	0.000918085	0.100556	0.477672	0.757633
A0A140T8M4	Immunoglobulin kappa variable 8-19	0.000918085	0.100237	0.410523	0.582549
B9EKP5	Filamin, alpha	0.00196589	0.0988005	0.238488	0.2536
Q91Z25	Actin-related protein 2/3 complex subunit	0.00180819	0.0986944	0.338539	0.360956
Q9D154	Leukocyte elastase inhibitor A	0.00144302	0.0973233	0.247614	0.344183
E9Q9C6	Fc fragment of IgG-binding protein	0.00621791	0.0923056	0.869892	0.348687
Q61171	Peroxiredoxin-2	0.00144302	0.0913713	0.674457	0.210849
A0A0B6VJJ9	Kallikrein related-peptidase 10	0.00550187	0.0909382	0.346137	0.115281
A0A0A0MQ97	F-box only protein 50	0.00166591	0.0892292	0.346948	0.383215
Q61362	Chitinase-3-like protein 1	0.00209337	0.0882481	0.250525	0.710121
A0A1B0GR11	Transaldolase	0.00105808	0.085992	0.299103	0.495095
Q3TGW0	Actin-related protein 3	0.00165535	0.0747564	0.52996	0.785553
Q543F3	Calponin	0.00144302	0.0734456	0.160608	0.39397
Q64727	Vinculin	0.00209337	0.0709331	0.643845	0.2023
G5E924	Heterogeneous nuclear ribonucleoprotein L (Fragment)	0.00104092	0.0642292	0.304127	1.03865
Q3UBK2	High mobility group protein B1	0.00109011	0.0452706	0.197309	0.385173
Q9Z183	Protein-arginine deiminase type-4	0.00380123	0.0409573	0.165947	0.309448
Q8R2S8	CD177 antigen	0.00166591	0.0378822	0.181013	0.692924
P24527	Leukotriene A-4 hydrolase	0.00144302	0.035172	0.221008	0.358867
P40124	Adenylyl cyclase-associated protein 1	0.000655674	0.0345045	0.165746	0.327781
P47738	Aldehyde dehydrogenase, mitochondrial	0.000264307	0.0315649	0.146876	0.634965
Q69ZN0	Guanine deaminase (Fragment)	0.00104092	0.0278254	0.357429	0.860744
O70138	Neutrophil collagenase	0.00116409	0.024883	0.169526	0.652335
P17879	Heat shock 70 kDa protein 1B	0.00141021	0.0198322	0.505473	0.424955
Q61176	Arginase-1	0.00144302	0.0163737	0.443049	0.347257
A2AQ07	Tubulin beta-1 chain	0.00144302	0.01246	2.23233	0.0159821

## Sheet: TableS5_pathway_enrichment
Pathway Maps enriched in proteins differentially abundant in serum exosomes	Objects in Pathway	In Data	p-value	FDR	Data Objects in Pathway
Lipoprotein metabolism	68	6	3.10942e-07	0.000146143	APOB, Large LDL, Small LDL, APOE, PLTP, LIPC (HL)
Role of ZNF202 in regulation of expression of genes involved in atherosclerosis	21	4	1.40602e-06	0.000330414	HDL proteins, APOE, PLTP, LIPC (HL)
Oxidative stress in adipocyte dysfunction in type 2 diabetes and metabolic syndrome X	64	5	5.92873e-06	0.000928834	Catalase, SOD1, PLA2, Small LDL, APOE
Transcription_Negative regulation of HIF1A function	69	5	8.60549e-06	0.000955744	PRDX2, HSP70, VCP, Ubiquitin, HSC70
Transport_Low density lipoproteins assembly and remodeling	34	4	1.04758e-05	0.000955744	APOB, Large LDL, Small LDL, LIPC (HL)
HDL dyslipidemia in type 2 diabetes and metabolic syndrome X	38	4	1.6474e-05	0.000955744	Small LDL, APOE, PLTP, LIPC (HL)
Regulation of degradation of CFTR in cystic fibrosis	39	4	1.83015e-05	0.000955744	HSP70, VCP, Ubiquitin, HSC70
VLDL, LDL dyslipidemia in type 2 diabetes and metabolic syndrome X	39	4	1.83015e-05	0.000955744	APOB, Small LDL, APOE, LIPC (HL)
Atorvastatin in treatment of type 2 diabetes and metabolic syndrome X	39	4	1.83015e-05	0.000955744	APOE, PLTP, LIPC (HL), RhoA
Regulation of metabolism_Bile acids regulation of glucose and lipid metabolism via FXR	41	4	2.23979e-05	0.0010527	APOB, ME1, APOE, PLTP
Niacin-HDL metabolism	46	4	3.55519e-05	0.00151903	APOB, LDL, HDL proteins, LIPC (HL)
Cytoskeleton remodeling_Regulation of actin cytoskeleton organization by the kinase effectors of Rho GTPases	58	4	8.9151e-05	0.00322315	RhoA-related, Cofilin, non-muscle, Cofilin, RhoA
Antioxidant effects of statins in COPD	60	4	0.000101851	0.00341927	Catalase, SOD1, Thioredoxin, RhoA
Pathway Maps enriched in proteins differentially abundant in urine exosomes	Objects in Pathway	In Data	p-value	FDR	Data Objects in Pathway
NETosis in SLE	31	6	9.49812e-10	3.36233e-07	Leukocyte elastase, Histone H4, Histone H1.2, PAD4, Histone H1, PERM
Immune response_Lectin induced complement pathway	50	6	1.94996e-08	2.47355e-06	C3c, C3, C3dg, C3b, iC3b, C3a
Immune response_Classical complement pathway	53	6	2.79497e-08	2.47355e-06	C3c, C3, C3dg, C3b, iC3b, C3a
Immune response_Alternative complement pathway	53	6	2.79497e-08	2.47355e-06	C3c, C3, C3dg, C3b, iC3b, C3a
Cytoskeleton remodeling_Regulation of actin cytoskeleton organization by the kinase effectors of Rho GTPases	58	6	4.86328e-08	3.4432e-06	Alpha-actinin, Spectrin, MyHC, Vinculin, RhoA-related, RhoA
Alternative complement cascade disruption in age-related macular degeneration	31	4	3.99443e-06	0.000235671	C3, C3b, iC3b, C3a
Impaired macrophage phagocytic function in asthma	38	4	9.20319e-06	0.000465418	Leukocyte elastase, GSTP1, iC3b, RhoA
Apoptosis and survival_Granzyme A signaling	41	4	1.2529e-05	0.00055441	Histone H4, HMGB2, Histone H1, HSP70
Cell adhesion_Histamine H1 receptor signaling in the interruption of cell barrier integrity	45	4	1.82446e-05	0.000717621	Alpha-actinin, Vinculin, RhoA, VE-cadherin
Neutrophil-derived granule proteins and cytokines in asthma	49	4	2.56786e-05	0.000909021	Leukocyte elastase, MMP-8, CHI3L1, PERM
Epithelial cell anoikis in COPD	51	4	3.01314e-05	0.000969682	Leukocyte elastase, MMP-8, Alpha-actinin, Vinculin
CHDI_Correlations from Replication data_Cytoskeleton and adhesion module	64	4	7.40885e-05	0.00218561	Alpha-actinin, MyHC, Vinculin, RhoA

## Sheet: TableS6_hub_proteins
Accession	Description	Fold change knockout vs LC	Fold change gene therapy-treated knockout vs LC
A. Lipoprotein hub proteins, decreased in Pompe serum exosomes
E9Q414	Apolipoprotein B-100	0.24	0.71
P08226	Apolipoprotein E	0.24	0.76
P27656	Hepatic triacylglycerol lipase	0.18	0.72
B. Immune and cytoskeleton hub proteins, decreased in Pompe urine exosomes
Q9QUI0	Transforming protein RhoA	0.24	0.46
P01027	Complement C3	0.15	0.57
Q3UP87	Neutrophil elastase	0.16	0.33
Q7TPR4	Alpha-actinin-1	0.18	0.37
Q64727	Vinculin	0.07	0.64

## Sheet: TableS7_miRNA_serum_FCvsLC
gene_id	FDR	KOvsLC_FC	GTvsLC_FC	WTvsLC_FC
mmu-miR-342-3p	5.71513e-19	0.138325	0.960434	0.393764
mmu-miR-206-3p	2.85552e-18	5.82307	0.95132	2.92315
mmu-miR-744-5p	1.01898e-17	0.153963	0.738719	0.344686
mmu-miR-150-5p	3.30024e-17	0.176719	1.02895	0.521306
mmu-miR-215-5p	5.3704e-17	0.174473	0.724872	0.395168
mmu-miR-375-3p	6.49819e-17	0.177464	0.624078	0.313581
mmu-miR-191-5p	3.56602e-15	0.227385	0.689271	0.490093
mmu-miR-451a	1.70967e-14	5.8954	3.15892	5.32447
mmu-miR-199a-5p	3.82933e-14	8.3665	1.78243	3.43165
mmu-miR-328-3p	8.79003e-14	0.158843	0.717976	0.319058
mmu-miR-202-3p	4.11455e-13	0.169624	0.892089	0.370024
mmu-miR-351-3p	1.23449e-12	0.0689991	0.652766	0.260663
mmu-miR-151-3p	5.96939e-11	0.172466	0.61581	0.409408
mmu-miR-411-5p	1.92863e-10	4.22663	1.24399	2.64674
mmu-miR-215-3p	1.84848e-09	0.261365	0.771962	0.417431
mmu-miR-133a-3p	3.47164e-09	3.13524	2.97047	3.79538
mmu-miR-199b-5p	5.91453e-09	10.5192	1.79887	4.49413
mmu-miR-154-5p	5.91453e-09	3.62392	1.17212	2.21087
mmu-miR-1a-3p	1.03545e-08	2.98045	2.16953	3.18928
mmu-miR-19b-3p	3.20261e-08	5.00144	2.00136	2.59854
mmu-miR-339-3p	4.2894e-08	0.247582	0.765399	0.440089
mmu-miR-5107-5p	4.44797e-08	0.0801356	0.675023	0.188257
mmu-miR-34c-5p	6.7422e-08	6.304	1.22138	3.19377
mmu-miR-1306-5p	2.04308e-07	0.124524	0.741958	0.219687
mmu-miR-351-5p	3.79769e-07	0.298785	0.594685	0.429831
mmu-miR-205-5p	1.1405e-06	0.334695	0.637539	0.505954
mmu-miR-136-5p	1.60915e-06	8.61844	2.7649	6.09555
mmu-miR-139-5p	1.78608e-06	0.370973	0.829003	0.547368
mmu-miR-144-5p	1.99296e-06	8.80144	2.84204	9.6115
mmu-miR-15a-5p	2.65893e-06	2.9266	1.89246	1.96985
mmu-miR-127-3p	2.65893e-06	3.02302	0.964366	2.05275
mmu-miR-467c-5p	3.36893e-06	0.230414	0.520878	0.402091
mmu-miR-501-3p	4.07363e-06	0.154584	0.92561	0.420322
mmu-miR-320-3p	1.24709e-05	0.313185	0.847812	0.485214
mmu-miR-136-3p	1.83752e-05	4.66516	1.1251	2.10765
mmu-miR-27b-3p	4.24837e-05	2.72863	1.40635	1.56553
mmu-miR-15b-3p	4.24837e-05	3.05736	1.9227	1.90276
mmu-miR-148b-3p	5.32103e-05	5.87663	2.22027	3.67968
mmu-miR-497a-5p	5.32103e-05	3.12568	1.12881	1.85639
mmu-miR-877-5p	7.88002e-05	0.339489	0.653259	0.40731
mmu-miR-133b-3p	8.22643e-05	3.7542	3.52197	4.01597
mmu-miR-152-3p	8.31854e-05	4.48839	2.16761	2.38922
mmu-miR-423-3p	0.000101482	0.328107	0.87392	0.416238
mmu-miR-337-3p	0.000119892	4.86464	0.586954	2.335
mmu-miR-149-5p	0.000301961	0.368447	1.37313	0.785326
mmu-miR-486a-5p	0.000319731	0.358953	1.31448	0.711387
mmu-miR-183-5p	0.000391015	0.283382	0.647329	0.414092
mmu-miR-3102-3p	0.000397123	0.127015	0.54012	0.448489
mmu-miR-322-3p	0.000564163	0.40115	0.854585	0.536828
mmu-miR-32-5p	0.000569785	4.27035	2.34003	2.19213
mmu-miR-483-5p	0.0008447	0.191914	1.02963	0.607395
mmu-miR-423-5p	0.00097977	0.27918	0.814376	0.434242
mmu-miR-205-3p	0.00105945	0.212056	0.468148	0.188911
mmu-miR-19a-3p	0.00196094	7.20897	5.13761	5.09213
mmu-miR-21a-5p	0.00196094	2.4096	1.3441	1.35907
mmu-miR-486a-3p	0.00202859	0.282968	1.20421	0.694969
mmu-miR-182-5p	0.00217267	0.35884	0.588712	0.535915
mmu-miR-181d-3p	0.00399021	0.151013	0.418234	0.438843
mmu-miR-379-5p	0.00399672	3.75607	1.30535	2.2427
mmu-miR-486b-3p	0.00414533	0.356898	1.2211	0.692916
mmu-miR-337-5p	0.00417227	2.87851	1.00822	2.20317
mmu-miR-7666-3p	0.00417227	0.108833	0.532033	0.270694
mmu-miR-434-5p	0.00453453	6.34681	1.83665	2.29525
mmu-miR-27a-3p	0.00458162	2.40403	1.43946	1.42219
mmu-miR-434-3p	0.00564141	3.35229	1.46327	2.44541
mmu-miR-8112	0.00581564	0.107173	0.484898	0.158207
mmu-miR-449a-5p	0.00674244	3.27494	1.34956	3.07366
mmu-miR-29c-3p	0.00696162	2.34515	1.30619	1.16704
mmu-miR-574-3p	0.00696572	0.391133	0.809828	0.488867
mmu-miR-5112	0.0077778	0.177611	0.573546	0.237498
mmu-miR-299a-3p	0.00832748	7.96376	3.18173	5.12259
mmu-miR-7040-5p	0.0090428	0.12032	0.499533	0.154222
mmu-miR-382-5p	0.0100558	2.32928	0.857529	1.50777
mmu-miR-125b-2-3p	0.0100558	3.77081	1.92501	2.15561
mmu-miR-1199-5p	0.0100558	0.146855	0.262817	0.277162
mmu-miR-101a-3p	0.0103707	3.86525	2.10542	2.07046
mmu-miR-208b-3p	0.0113426	5.92844	7.60474	5.43798
mmu-miR-3102-3p.2-3p	0.0114723	0.14576	0.213225	0.24324
mmu-miR-1843b-3p	0.0116497	0.20633	0.503209	0.268866
mmu-miR-1a-1-5p	0.0117406	5.37017	3.21898	3.43248
mmu-miR-218-5p	0.0125422	3.75976	1.98329	2.72125
mmu-miR-181a-2-3p	0.0128434	0.229459	0.531817	0.56319
mmu-miR-324-5p	0.0134526	0.397534	0.727721	0.638306
mmu-miR-296-3p	0.0153041	0.325418	0.673318	0.506551
mmu-miR-6990-5p	0.0153572	0.156233	0.591516	0.154427
mmu-miR-139-3p	0.0153572	0.255294	0.894587	0.48544
mmu-miR-667-3p	0.0155287	0.128567	0.778219	0.489354
mmu-miR-664-3p	0.0161932	0.323402	0.965224	0.588511
mmu-miR-7653-5p	0.016933	0.153255	1.25117	0.708046
mmu-miR-1247-5p	0.0178979	0.180066	0.80978	0.100941
mmu-miR-296-5p	0.0191227	0.272662	1.0243	0.552206
mmu-miR-101a-5p	0.0214307	5.78925	1.53461	2.09353
mmu-miR-16-2-3p	0.0254032	3.93395	1.86619	2.12638
mmu-miR-1941-5p	0.0256242	0.353549	0.792976	0.823808
mmu-miR-344-3p	0.0269365	8.12745	2.99818	4.51958
mmu-let-7a-1-3p	0.0287055	2.99126	1.5421	1.5513
mmu-miR-5119	0.0295057	0.141624	0.97993	0.204672
mmu-miR-143-3p	0.0300098	2.20957	1.28169	1.78899
mmu-miR-1981-5p	0.0352347	0.42669	0.76342	0.59953
mmu-miR-147-3p	0.0387024	0.363721	0.91759	0.364628
mmu-miR-374b-5p	0.0403086	2.91542	1.95574	3.88333
mmu-miR-187-5p	0.0416277	0.221951	0.686652	0.308246
mmu-miR-155-5p	0.0416277	0.443102	0.703071	0.669768
mmu-miR-3060-3p	0.0416277	0.177927	0.829752	0.337236
mmu-miR-145a-3p	0.0416277	2.53389	1.69843	1.55327
mmu-miR-503-5p	0.0428881	0.406306	0.774759	0.566645
mmu-miR-204-5p	0.0442636	0.239804	0.65234	0.93256
mmu-miR-1839-5p	0.0455558	2.23325	1.12728	1.52094
mmu-miR-582-5p	0.0468655	6.35271	3.66105	3.67873
mmu-miR-33-3p	0.0480669	8.19067	7.82917	6.40032
mmu-miR-3061-5p	0.0493665	5.45075	6.49691	4.19444
mmu-miR-144-3p	0.0493665	2.22387	1.89648	1.97478
mmu-miR-5108	0.0493665	0.170921	0.554158	0.236267

## Sheet: TableS8_exo_miRNA_muscle_dev
gene_id	FDR	KOvsLC_FC	GTvsLC_FC	Gastrocnemius /heart study (Ref 26)	Role in muscle development and maintenance	References
mmu-miR-101a-3p	0.0103707	3.86525	2.10542	other arm	Regulation of myogenesis	39
mmu-miR-127-3p	2.65893e-06	3.02302	0.964366	Y	Regulation of myoblast proliferation, muscle regeneration, differentiation, increased in PD patient plasma, overexpressed in DMD	25,26,40
mmu-miR-133a-3p	3.47164e-09	3.13524	2.97047	Y	Muscle-specific, regulates myoblast proliferation; muscle regeneration, differentiation, overexpressed in DMD	25,26,29,41
mmu-miR-133b-3p	8.22643e-05	3.7542	3.52197	Y	Muscle-specific, regulates myoblast proliferation, muscle regeneration, differentiation; overexpressed in DMD	25,26,29,41
mmu-miR-181a-2-3p	0.0128434	0.229459	0.531817	Y	Regulation of myogenesis	39,42
mmu-miR-182-5p	0.00217267	0.35884	0.588712	Y	Regulates muscle metabolism, Dysregulated in PD	26,43
mmu-miR-1a-3p	1.03545e-08	2.98045	2.16953	Y	Muscle specific, modulates cell growth and differentiation, muscle regeneration, upregulated in PD patient plasma	34,41,44
mmu-miR-206-3p	2.85552e-18	5.82307	0.95132	Other arm	Muscle-specific, overexpressed in DMD, may enable muscle growth, increased in PD	29,34,44,45
mmu-miR-208b-3p	0.0113426	5.92844	7.60474	Y	Muscle-specific, affects muscle performance, overexpressed in DMD.	29,44,46
mmu-miR-21a-5p	0.00196094	2.4096	1.3441	Y	Ubiquitous, Regulation of myogenesis, upregulated in PD mouse model	26,39,47
mmu-miR-27a-3p	0.00458162	2.40403	1.43946	Y	Ubiquitous, Regulation of myogenesis, negatively regulates myostatin expression	48,49
mmu-miR-27b-3p	4.24837e-05	2.72863	1.40635	N	Involved in muscle proliferation and differentiation	39,48
mmu-miR-299a-3p	0.00832748	7.96376	3.18173	Other arm	genomic location in miR-379 megacluster, increased expression in myostatin knockout, regulates autophagy in neurons	27,50
mmu-miR-34c-5p	6.7422e-08	6.304	1.22138	N	Can form a regulatory loop with Notch1 to repress muscle development in pig	51
mmu-miR-379-5p	0.00399672	3.75607	1.30535	Y	increased expression in myostatin knockout, increased in plasma of DMD patients, genomic location in miR-379 megacluster	27,52
mmu-miR-411-5p	1.92863e-10	4.22663	1.24399	Y	increased expression in myostatin knockout, increases myotube diameter in in vitro transfection experiments, genomic location in miR-379 megacluster	27
mmu-miR-486a-3p	0.00202859	0.282968	1.20421	Y	Muscle-enriched, regulates myoblast differentiation and proliferation	29,38
mmu-miR-486a-5p	0.000319731	0.358953	1.31448	Y	Muscle-enriched, regulates myoblast differentiation and proliferation	29,38
mmu-miR-486b-3p	0.00414533	0.356898	1.2211	Y	Muscle-enriched, regulates myoblast differentiation and proliferation	29,38

## Sheet: TableS9_serum_exo_muscle
Precursor miRNA	Arms match	miRNA_ID serum exo	logFC_KOvsLC serum exo	miRNA_ID_muscle	logFC_3mo	logFC_9mo
mmu-mir-582	TRUE	mmu-miR-582-5p	2.66737	mmu-miR-582-5p	1.54	2.292
mmu-mir-34c	TRUE	mmu-miR-34c-5p	2.65627	mmu-miR-34c-5p	2.59	1.547
mmu-mir-451a	TRUE	mmu-miR-451a	2.55959	mmu-miR-451a	0.88	-1.218
mmu-mir-101a	TRUE	mmu-miR-101a-5p	2.53338	mmu-miR-101a-5p	-1.51	-1.129
mmu-mir-3061	TRUE	mmu-miR-3061-5p	2.44645	mmu-miR-3061-5p	-1.83	-2.506
mmu-mir-152	TRUE	mmu-miR-152-3p	2.1662	mmu-miR-152-3p	0.69	0.888
mmu-mir-411	TRUE	mmu-miR-411-5p	2.07951	mmu-miR-411-5p	-1.47	-0.9
mmu-mir-218	TRUE	mmu-miR-218-5p	1.91064	mmu-miR-218-5p	-1.53	-1.11
mmu-mir-379	TRUE	mmu-miR-379-5p	1.90922	mmu-miR-379-5p	-0.57	-0.579
mmu-mir-133a	TRUE	mmu-miR-133a-3p	1.64858	mmu-miR-133a-3p	-0.34	-1.125
mmu-mir-1a	TRUE	mmu-miR-1a-3p	1.57553	mmu-miR-1a-3p	-0.95	-1.257
mmu-mir-21a	TRUE	mmu-miR-21a-5p	1.26879	mmu-miR-21a-5p	0.58	0.788
mmu-mir-27a	TRUE	mmu-miR-27a-3p	1.26545	mmu-miR-27a-3p	0.83	1.447
mmu-mir-29c	TRUE	mmu-miR-29c-3p	1.22968	mmu-miR-29c-3p (gastroc)	-0.61	-0.791
mmu-mir-29c	TRUE	mmu-miR-29c-3p	1.22968	mmu-miR-29c-3p (heart)	-0.32	-0.27
mmu-mir-143	TRUE	mmu-miR-143-3p	1.14377	mmu-miR-143-3p	-0.49	-0.572
mmu-mir-155	TRUE	mmu-miR-155-5p	-1.17429	mmu-miR-155-5p	0.7	0.653
mmu-mir-324	TRUE	mmu-miR-324-5p	-1.33085	mmu-miR-324-5p	0.58	0.992
mmu-mir-486a	TRUE	mmu-miR-486a-5p	-1.47813	mmu-miR-486a-5p	-1.53	-0.665
mmu-mir-486a	TRUE	mmu-miR-486a-3p	-1.82129	mmu-miR-486a-3p	-1.15	-1.268
mmu-mir-501	TRUE	mmu-miR-501-3p	-2.69354	mmu-miR-501-3p	1.12	1.686
mmu-mir-744	TRUE	mmu-miR-744-5p	-2.69934	mmu-miR-744-5p	-0.41	-0.659
mmu-mir-1199	TRUE	mmu-miR-1199-5p	-2.76754	mmu-miR-1199-5p	-2.63	-2.202
mmu-mir-342	TRUE	mmu-miR-342-3p	-2.85387	mmu-miR-342-3p	0.64	1.176
mmu-mir-199a	FALSE	mmu-miR-199a-5p	3.06462	mmu-miR-199a-3p	0.66	0.981
mmu-mir-148b	FALSE	mmu-miR-148b-3p	2.55499	mmu-miR-148b-5p	-0.75	-1.009
mmu-mir-15b	FALSE	mmu-miR-15b-3p	1.61229	mmu-miR-15b-5p	0.71	0.863
mmu-mir-145a	FALSE	mmu-miR-145a-3p	1.34136	mmu-miR-145a-5p	0.88	0.754
mmu-mir-1981	FALSE	mmu-miR-1981-5p	-1.22874	mmu-miR-1981-3p	-1.97	-1.702

## Sheet: TableS10_miRNA_urine_FCvsLC
gene_id	FDR KOvsLC	FC KOvsLC	FC GTvsLC	FC WTvsLC
mmu-miR-379-5p	0.000103905	152.029	1	6.19574
mmu-miR-540-3p	0.000218303	114.757	10.208	11.4049
mmu-miR-376a-3p	2.21066e-05	19.9358	1.93083	1.77126
mmu-miR-409-3p	0.000118659	17.7075	1.69147	1.64117
mmu-miR-411-5p	1.32033e-09	15.948	0.896988	1.20422
mmu-miR-382-5p	1.10433e-08	8.45504	0.543985	0.827353
mmu-miR-369-5p	0.0215827	6.91194	0.679671	1.10462
mmu-miR-127-3p	1.63308e-06	6.46823	0.659893	0.864994
mmu-miR-218-5p	0.0386182	6.19936	2.51432	4.39983
mmu-miR-196b-5p	0.0117015	5.98664	0.981738	1.54465
mmu-miR-5112	0.0117015	4.96921	4.62194	2.14899
mmu-miR-10b-5p	1.29246e-07	4.80988	1.19924	2.04613
mmu-miR-154-5p	0.00422514	4.30616	0.333367	0.809628
mmu-miR-30a-5p	7.89577e-06	3.36609	2.20057	1.80312
mmu-let-7e-5p	3.04338e-05	3.21828	1.39105	1.12375
mmu-miR-9-5p	0.015081	3.04064	0.848361	1.75881
mmu-miR-155-5p	0.049592	2.862	1.52322	1.38721
mmu-miR-429-3p	0.0245274	2.7801	1.67223	1.76088
mmu-miR-187-3p	0.033399	2.72236	2.18107	1.02061
mmu-miR-30e-5p	0.0113733	2.5314	1.85152	1.71174
mmu-miR-6240	0.00114583	0.331149	0.291759	0.308795
mmu-miR-147-3p	0.0432649	0.318098	0.584065	0.932544
mmu-miR-205-5p	0.00731758	0.280001	0.655587	1.16266
mmu-miR-142a-5p	0.000717512	0.237344	0.333571	0.811469
mmu-miR-31-5p	3.12312e-08	0.225005	0.868116	0.849665
mmu-miR-320-5p	0.00107294	0.207503	0.126809	0.202323
mmu-miR-6236	1.10433e-08	0.146976	0.0838751	0.173017
mmu-miR-122-5p	2.78767e-09	0.132008	0.211158	0.197228
mmu-miR-666-5p	0.00563175	0.127419	0.108679	0.13405
mmu-miR-1948-5p	1.10433e-08	0.0968543	0.0439593	0.181574
mmu-miR-8101	6.68709e-08	0.0803689	0.0372609	0.118073
mmu-miR-690	1.26781e-05	0.0762818	0.106955	0.114706
mmu-miR-1983	2.9718e-12	0.0759453	0.134351	0.124887
mmu-miR-6239	3.58953e-11	0.064698	0.0594497	0.155188
mmu-miR-3068-5p	0.000118659	0.0636977	0.0546383	0.243342
mmu-miR-3069-3p	0.00166453	0.0105041	0.155363	0.174247
mmu-miR-692	0.000478592	0.00919016	0.00919016	0.1285
